# Supplementary material for: Flagellar membrane fusion and protein exchange in trypanosomes; a new form of cell-cell communication?
Source: F1000Res. 2016 Apr 14;5:682. [Version 1] doi: 10.12688/f1000research.8249.1 (PMC4870996; doi:10.12688/f1000research.8249.1)
Supplement: Time-lapse imaging of wild-type trypanosomes expressing histone 2B-GFP together with cytosolic GFP or DsRED — Images were acquired using a Nikon TE2000E-PFS microscope with a 60x objective. DIC and fluorescent images were taken every 10 minutes for 24 hours. [file f1000research-5-8871-s0010.tgz]

Archive with 1 entries (1 files):
- widget2Video2.mov
