# Supplementary material for: Flagellar membrane fusion and protein exchange in trypanosomes; a new form of cell-cell communication?
Source: F1000Res. 2016 Apr 14;5:682. [Version 1] doi: 10.12688/f1000research.8249.1 (PMC4870996; doi:10.12688/f1000research.8249.1)
Supplement: Time-lapse imaging of trypanosomes expressing cytoplasmic GFP (Δproc) or calflagin-mCherry (WT) — Performed using a lattice light sheet microscope with an image acquisition interval of one minute [file f1000research-5-8871-s0011.tgz]

Archive with 1 entries (1 files):
- widget3Video3.avi
