# Supplementary material for: Flagellar membrane fusion and protein exchange in trypanosomes; a new form of cell-cell communication?
Source: F1000Res. 2016 Apr 14;5:682. [Version 1] doi: 10.12688/f1000research.8249.1 (PMC4870996; doi:10.12688/f1000research.8249.1)
Supplement: Raw data for Figure 5 [file f1000research-5-8871-s0003.tgz]

Archive with 1 entries (1 files):
- d912db06-2878-4ca8-988d-6a1125f29282.zip
